# Supplementary material for: Personal and Environmental Contributors to Sedentary Behavior of Older Adults in Independent and Assisted Living Facilities
Source: Int J Environ Res Public Health. 2020 Sep 3;17(17):6415. doi: 10.3390/ijerph17176415 (PMC7504320; doi:10.3390/ijerph17176415)
Supplement: Supplementary file 1 [file ijerph-17-06415-s001.zip]

Archive with 2 entries (2 files):
- Supplemental File 2.pdf
- Supplemental File 1.pdf
